# Supplementary material for: Mean core to peripheral temperature difference and mean lactate levels in first 6 hours of hospitalisation as two indicators of prognosis: an observational cohort study
Source: BMC Pediatr. 2020 Nov 10;20:515. doi: 10.1186/s12887-020-02418-w (PMC7653762; doi:10.1186/s12887-020-02418-w)
Supplement: Supplementary file 1 — Additional file 1. Individual patient’s data. [file 12887_2020_2418_MOESM1_ESM.xlsx]

## Sheet: Sheet1
Name	Age yrs	IP no	TM (Adm)	Core Temporal A. degree C	CPTG(Adm)	CPTG(6H)	Arithmetic mean CPTG	Mean CPTG over 6 hours	PRISM II score	Lactate (adm)	Lact (6hrs)	Mean lactate over 6H	lactate clearance	Diagnosis	Outcome
	0.5		36	35.73	3.52	4.28	3.9	3.056	7	3.4	1.6	2	0.52	Pneumonia	Survived
	0.75		37.1	36.33	0.205385	2.8	1.50269	1.521	5	1.7	2.3	2	-0.35	Pneumonia	Survived
	8		34.6	34.2	1.78	6.26	4.02	2.79	8	1.5	2	1.7	-0.33	Acute Hypernatremic dehydration	Survived
	3		36	35.89	10.24	9.37	9.805	9.84	30	5.4	4.9	5.15	0.09	Hepatic coma with refractory shock	DEAD
	1		36.1	35.16	4.96	7.57	6.265	6.93	11	3.5	2	2.75	0.42	Complicated Vivax malaria	Survived
	0.56		36.5	35.96	3.28	4.76	4.02	4.97	9	3.3	2.4	2.85	0.27	Tubercular meningitis	Survived
	0.08		36.1	35.65	1.69	3.92	2.805	3.1	6	2.9	2	2.45	0.09	Ac. Bronchiolitis	Survived
	0.75		36.9	36.24	4.58	2.09	3.335	2.29	4	2.03	2.03	2.03	0	Complicated Enteric Fever	Survived
	5		36.4	35.94	1.16	2.77	1.965	2.34	0	0.96	0.96	0.96	0	Diptheria	Survived
	5		38	37.45	2.75846	1.68	2.21923	2.15685	4	2.42	2	2.21	0.17	Bronchopneumonia	Survived
	7		37.5	36.67	2.15	4.04	3.095	3.03	6	2.5	1.7	2.1	0.32	Pleural effusion	Survived
	0.16		38	38.04	4.1	3.71	3.905	4.21	6	3.1	2.4	2.75	0.22	Pneumonia	survived
	3		38.2	37.58	4.95	0.65	2.8	1.58	3	2.8	2	2.4	0.28	Lower RTI	Survived
	0.33		36.2	36.34	2.66	2	2.33	2.5	8	2.3	2.1	2.2	0.08	Croup	Survived
	0.75		35	34.9	4.4	2.84	3.62	1.88	3	3.2	1.8	2.5	0.43	Dengue with Encephalopathy	Survived
	0.5		38.9	38.8	2.6	3.23	2.915	2.08	5	0.8	0.8	0.8	0	Ac.Bronchiolitis	Survived
	10		36.5	36.43	4.72	3.07	3.895	4.75	10	4.9	3.2	4.05	0.34	Dengue with Pleural effusion	Survived
	5		38	38.48	7.79	1.8	4.795	5.45	12	6.3	3.1	4.7	0.5	Viral Encephalitis	Survived
	0.66		38.2	37.69	9.25	8.99	9.12	9.55	15	6.7	7.8	7.25	-0.16	Septic shock with pleural effusion	DEAD
	8		37.6	37.99	2.06	3.28	2.67	3.65	16	7.14	4.3	5.72	0.39	Dengue Shock with MODS with ARDS	DEAD
	0.75		36.1	36.14	0.0407692	1.83615	0.938462	1.113	2	2.4	2.1	2.25	0.12	Acute Brinchiolitis	Survived
	2		35.2	35.27	5.6	4.75	5.175	7.4	6	3.6	3.7	3.65	-0.02	Moderate dehydration	Survived
	4		35.3	34.99	5.43	2.15	3.79	2.86	7	4.22	2.5	3.36	0.4	Viral Encephalitis	Survived
	11		36.6	36.82	3.02	3.98	3.5	2.31	3	2.1	2.1	2.1	0	Enteric fever with Hepatitis	Survived
	0.75		34.9	34.74	8.29	3.46923	5.87962	6.677	5	2.1	2.1	2.1	0	Status epilepticus	Survived
	0.33		34.1	34.68	6.02	5.2	5.61	6.11	9	4.7	3.4	4.05	0.27	Lower RTI with sepsis	Survived
	0.33		35.6	34.72	1.75	-0.0776923	0.836154	0.2	4	2.5	1.98	2.24	0.21	Pneumonia	Survived
	1.58		36.7	37.09	7.8	8.68	8.24	9.3	32	10.4	7.8	9.1	0.25	Septicemia with Septic shock with Dyselectrolemia	DEAD
	0.16		38	37.81	5.23	3.04231	4.13615	4.87	3	3.4	2.3	2.85	0.26	Hypocalcemic seizures	Survived
	0.25		36.5	36.49	2.43	1.84	2.135	1.925	5	2	2	2	0	Pneumonia	Survived
	2		37.5	37.42	10.27	0.62	5.445	2.33	8	3.5	2.4	2.95	0.31	Bronchopneumonia	Survived
	1		37.8	37.67	4.42154	2.26846	3.345	2.982	5	2.8	1.8	2.3	0.36	Ac.Bronchiolitis	Survived
	0.33		37.2	37.33	0.8	4.56	2.68	2.47	3	2.3	1.9	2.1	0.17	Ac. Bronchiolitis	Survived
	8		37.1	36.87	2.63	6.58	4.605	3.18	5	2.4	3.2	2.8	-0.33	Enteric fever	Survived
	0.16		35.8	35.69	4.26	1.43	2.845	3.63	8	4.8	2.89	3.845	0.4	Late onset sepsis with meningitis	Survived
	1.5		36.5	36.17	3.58	1.14	2.36	1.3	8	5.8	3.2	4.5	0.45	Hepatic encephalopathy with shock with LRTI	Survived
	0.25		37	36.41	4.78	2.87	3.825	1.94	7	5.7	2.6	4.15	0.54	Reactie Airway disease with Seizure disorder	survived
	1.75		35.8	36.2	10.79	2.95	6.87	8.72	22	5.8	8.1	6.95	-0.4	LRTI with refractory shock with ARF	DEAD
	1.5		36.3	36.68	3.74	2.18	2.96	2.145	2	2.1	2.1	2.1	0	Bronchopneumonia	Survived
	0.75		35.6	34.76	4.5	6.5	5.5	5.095	7	4.9	2.5	3.2	0.49	Severe Dengue with sepsis	Survived
	2		37	37.16	5.3	9.45	7.375	9.73	5	4.5	0.4	2.45	0.91	Sepsis with Urinary tract infection	Survived
	0.16		36.6	36.9	1.92077	2.17154	2.04615	2.344	5	2.6	2.1	2.3	0.19	Ac.Bronchiolitis	Survived
	9		39.9	39.54	9.02	12.43	10.725	10.86	15	10.4	8.7	9.55	0.16	LRTI with refractory septic shock with DIC	DEAD
	10		37.5	37.55	3.1	4.92	4.01	3.34	3	3.5	2	2.75	0.43	Reactive airway disease	Survived
	6		36.3	36.89	4.63462	4.42615	4.53038	4.955	4	2.3	2.3	2.3	0	Dengue with LRTI	Survived
	2		34.5	33.66	7.27	8.9	8.085	7.65	43	9	10.1	9.55	-0.12	Septic shock /DIC/MODSwith ARDS	DEAD
	3		35.8	35.62	4.15	3.98	4.065	3.71	6	3.9	3	3.45	0.23	Sepsis with pneumonia	Survived
	3		34.8	34.92	2.38	6.65	4.515	5.09	5	2.3	3.1	2.7	-0.34	Aspiration pneumonia with hypocalcemic seizures	Survived
	4		37.4	36.64	2.59	1.89	2.24	2.27	6	1.9	2.1	2	-0.1	Tubercular meningitis	Survived
	2.5		37.1	36.83	6.78	12.1	9.44	9.45	19	14.2	7.8	10.96	0.45	septic shock with mods /DIC	DEAD
	2		37	36.6	3.02	2.02	2.52	2.62	6	5.2	3.2	4.2	0.38	Bronchopneumonia with seizures	Survived
	10		35.6	34.82	3.21	4.59	3.9	4.88	2	2.75	1.9	2.325	0.31	Pneumonia	Survived
	0.16		35.1	35.15	9.46	10.7	10.08	10.65	26	4.9	6.5	5.7	-0.33	E.Coli sepsis with meningitis with shock	DEAD
	1		35	34.5	4.2	1.43	2.815	3.26	8	3.6	3.8	3.7	-0.05	Moderate dehydration	Survived
	0.42		35.7	35.57	1.6	0.46	1.03	0.71	5	2.9	2.1	2.5	0.28	pneumonia with rickets	Survived
	0.08		36.2	35.56	0.568462	1.47	1.01923	1.5	1	2.1	2.9	2.5	-0.38	Aspiration pneumonitis	Survived
	10		37.6	37.58	9.6	12.04	10.82	11.01	19	4.5	6.8	5.65	-0.51	Septic shock withcomplicated enteric fever	DEAD
	10		36.2	36.3	8.44	9.4	8.92	9.84	12	6.4	5.3	5.85	0.17	Pneumonia with septic shock	DEAD
	5		36.3	36.56	10.67	11.86	11.265	11.33	34	8.9	6.5	7.7	0.27	Septic shock with MODS	DEAD
	0.75		35.48	35.54	7.51	10.1	8.805	9.27	12	3.9	2.4	1.39	0.38	Enteric fever with sepsis	Survived
	0.75		37.6	37.12	6.02	6.57	6.295	5.32	4	2.8	2.3	2.55	0.18	Ac.Bronchiolitis	Survived
	5		34	33.71	5.9	1.2	3.55	5.5	7	4.5	2	3.25	0.55	Ac. Bronchiolitis	Survived
	0.41		36	36.14	3.85	3.01	3.43	3.58	5	4.6	2.8	3.7	0.39	Infantile tremor synd. With sepsis	Survived
	0.75		36.8	37.2	1.65	0.98	1.315	1.68	2	2.2	2.2	2.2	0	Acute dysentery with dehydration	Survived
	0.5		37.4	37.45	10.83	9.13	9.98	9.75	37	8.3	6.9	7.6	0.17	Sepsis with meningoencephalitis with shock	DEAD
	0.33		36.5	35.85	8.64	3.41	5.9	4.944	5	5.4	2.2	3.8	0.59	pneumonia	Survived
	0.83		36.2	36.34	1.73	1.45	1.59	1.49	3	3.5	2.3	2.9	0.34	Acute enteritis	Survived
	0.33		38.9	38.97	3.19	2.62	2.905	3.18	6	4.3	3.2	3.75	0.25	Ac.Bronchiolitis	Survived
	6		35.3	35.2	6.76	12.68	9.72	9.45	20	4	5.1	4.55	-0.27	Septic shock with MODS	DEAD
	4		36.2	36.61	2.07	0.84	1.455	0.48	2	3.3	2.9	3.1	0.12	Enteric Fever	Survived
	0.66		34.9	35.2	5.55	2.43	3.99	2.75	3	2.4	2.4	2.4	0	Ac.Bronchiolitis	Survived
	2		36.5	37	6.9	9.2	8.05	7.575	5	5.6	3.2	4.4	0.42	Sepsis with Meningitis	Survived
	0.16		36.4	36.2	5.55	8.9	7.225	8.61	4	5.3	4.3	4.8	0.18	Pneumonia	Survived
	1.5		37.4	36.9	7.79	10.8	9.295	9.9	3	4.99	3.62	4.305	0.274	Septic shock	Survived
	2		37	36.8	1.6	3.6	2.6	2.32	4	3.6	2.1	2.85	0.42	Moderate dehydration	Survived
	10		36.8	37.1	8.13	9.35	8.74	6.94	20	10.3	6.5	8.4	0.37	Hepatic coma with refractory shock	DEAD
	2		36.6	36.1	6.03	7.09	6.56	5.59	6	3.4	2.4	2.9	0.29	Ac.Bronchiolitis	Survived
	6		38.3	37.6	10.57	14.1	12.335	11.98	26	2.3	5.6	3.95	-1.43	Severe Dengue with sepsis	DEAD
	0
CPTG: Core-peripheral temperature gradient/ difference
TM= Tympanic membrane
adm= at admission
PRISM= pediatric mortality risk score
